# Supplementary material for: Changes in Metabolomic Profiles Induced by Switching from an Erythropoiesis-Stimulating Agent to a Hypoxia-Inducible Factor Prolyl Hydroxylase Inhibitor in Hemodialysis Patients: A Pilot Study
Source: Int J Mol Sci. 2023 Aug 13;24(16):12752. doi: 10.3390/ijms241612752 (PMC10454178; doi:10.3390/ijms241612752)
Supplement: Supplementary file 1 [file ijms-24-12752-s001.zip]

Archive with 1 entries (1 files):
- ijms-2551622-supplementary.xlsx
