# Supplementary material for: Changes in Metabolomic Profiles Induced by Switching from an Erythropoiesis-Stimulating Agent to a Hypoxia-Inducible Factor Prolyl Hydroxylase Inhibitor in Hemodialysis Patients: A Pilot Study
Source: Int J Mol Sci. 2023 Aug 13;24(16):12752. doi: 10.3390/ijms241612752 (PMC10454178; doi:10.3390/ijms241612752)
Supplement: Supplementary file 1 [file ijms-24-12752-s001.zip › ijms-2551622-supplementary.xlsx]

## Sheet: Clinical & Labo data
Birth date	Dialysis vinatge	Dry weight pre	Dry weight post	SBP pre	SBP post	DBP pre	DBP post	darbepoetin	intravenous iron pre	intravenous iron post	Hb pre	Hb post	ferritin pre	ferritin post	Fe pre	Fe post	TIBC pre	TIBC post	TSAT pre	TSAT post	alb pre	alb post	glucose pre	glucose post	LDL pre	LDL post	TG pre	TG post	CRP pre	CRP post	DM	Smoke	Brain attack	AMI	CHF	Thrombosis
1936-04-26	0.58	60.5	63	168	126	66	56	60	1	1	12.5	8.5	39.1	383.1	91	119	246	210	36.9919	56.6667	3.5	3.3	125	155	56	56	58	76	0.05	0.05	0	1or2	1	1	1	1
1956-07-11	4.67	75.5	67	173	138	85	83	20	1	1	11.1	12.4	146.9	68.1	49	67	296	315	16.5541	21.2698	4.2	4.2	120	85	59	63	68	75	0.08	<0.04	0	0	1	1	1	1
1939-07-12	6	46.2	45	164	161	72	71	60	0	1	10.5	8.4	113	96.6	77	94	223	256	34.5291	36.7188	3.5	3.3	116	119	104	93	121	97	0.11	0.11	1	1or2	1	1	1	1
1958-04-17	4	97	96	169	135	79	71	40	0	1	10.3	9.4	217.5	208.8	78	98	293	297	26.6212	32.9966	3.7	3.4	148	162	82	57	121	161	0.44	0.33	0	1or2	1	0	0	0
1964-11-24	1.67	63	62.8	119	137	81	98	0	1	1	9.2	11.4	282.4	35.9	94	103	257	342	36.5759	30.117	3.6	3.8	97	85	60	53	40	52	<0.04	<0.04	1	1or2	1	1	1	1
1955-06-14	10.83	56.5	56.5	152	183	72	84	20	0	1	11.9	9.1	162	192.1	91	74	231	224	39.3939	33.0357	3.6	3.5	155	146	82	95	73	56	<0.04	0.05	0	1or2	1	1	1	1
1974-01-23	2	85	84	156	136	86	81	90	0	1	10.5	10.4	37.7	30.6	43	52	297	248	14.4781	20.9677	3.8	3.6	107	167	76	78	101	114	0.17	0.94	0	0	1	1	1	0
1963-11-06	5.42	58	57	188	155	105	105	40	0	1	12.2	8.9	72.3	185.1	105	115	309	271	33.9806	42.4354	3.6	3.6	122	110	81	79	119	123	<0.04	<0.04	1	1or2	1	1	1	1
1955-02-09	2	81.7	82.5	130	116	68	67	20	1	1	10	9.6	322.5	246.3	74	49	213	252	34.7418	19.4444	3.5	3.7	92	74	59	43	68	50	0.06	0.23	0	1or2	1	1	1	1
1959-07-12	14.75	72	66.5	157	143	85	95	60	0	1	12.9	10.8	25.5	82.1	33	83	339	260	9.73451	31.9231	4.2	3.9	82	109	72	91	34	83	0.46	0.46	1	0	0	1	1	0

## Sheet: Metabolomics
Before or After	Lactic acid	2-Hydroxyisobutyric acid	Glycolic acid	Alanine	Hydroxylamine	2-Hydroxybutyric acid	Oxalic acid	3-Hydroxyisobutyric acid	2-Hydroxyisovaleric acid	3-Hydroxybutyric acid	3-Methyl-2-oxovaleric acid	Valine	Methylmalonic acid	Glyceraldehyde-meto	Urea	Acetoacetic acid	Dihydroxyacetone	Acetoacetic acid 2	Serine	Glycerol	Octanoic acid	Leucine	Phosphoric acid	Isoleucine	Glycine	Maleic acid	Succinic acid	Glyceric acid	Threonine	3-Aminopropanoic acid	3-Aminoisobutyric acid	N-Butyrylglycine	Erythrulose	Threitol	Malic acid	meso-Erythritol	5-Oxoproline	Thiodiglycolic acid	Threonic acid	Cysteine	Creatinine	2-Hydroxyglutaric acid	3-Hydroxyglutaric acid	2-Isopropylmalic acid	2-Ketoglutaric acid	Xylose	Phenylalanine	Ureidopropionic acid	Lyxose
Before	2.643	0.015	0.014	0.167	0.237	0.031	0.007	0.083	0.004	0.083	0.029	0.297	0.297	0.068	21.066	2.807	11.246	0.091	0.074	0.118	0.478	0.016	0.798	0.021	1.048	0.837	0.02	0.089	0.03	0.035	0.017	0.021	0.088	0.061	0.02	0.061	0.129	0.038	0.306	0.032	0.067	1	1	1	0.014	0.011	0.048	0.01	0.058
Before	3.775	0.01	0.025	0.275	0.505	0.065	0.144	0.149	0.011	0.149	0.075	0.755	0.755	0.135	36.306	7.054	28.628	0.23	0.173	0.559	1.814	0.061	0.882	0.027	1.258	0.958	0.035	0.139	0.042	0.006	0.097	0.017	0.077	0.085	0.028	0.085	0.232	0.38	2.552	0.268	0.124	1	0.998	1	0.01	0.013	0.05	0.02	0.06
Before	2.573	0.025	0.01	0.305	0.373	0.048	0.033	0.156	0.007	0.156	0.05	0.857	0.857	0.154	31.315	5.033	19.522	0.168	0.11	0.184	0.65	0.064	1.443	0.036	1.187	0.913	0.031	0.082	0.1	0.017	0.024	0.013	0.042	0.19	0.02	0.19	0.193	0.039	0.318	0.026	0.198	1	1	1	0.018	0.012	0.091	0.025	0.09
Before	1.199	0.005	0.023	0.166	0.193	0.027	0.028	0.131	0.016	0.131	0.03	0.413	0.413	0.075	29.809	4.361	17.111	0.146	0.113	0.222	0.806	0.031	1.377	0.018	0.839	0.622	0.039	0.047	0.046	0.006	0.128	0.015	0.056	0.26	0.034	0.259	0.155	0.042	0.359	0.033	0.124	1.002	1	1	0.007	0.007	0.045	0.012	0.059
Before	2.259	0.007	0.016	0.247	0.209	0.03	0.125	0.135	0.005	0.135	0.048	0.558	0.558	0.117	31.704	4.815	19.013	0.163	0.097	0.2	0.639	0.051	1.767	0.024	1.088	0.849	0.026	0.125	0.036	0.023	0.005	0.005	0.058	0.09	0.021	0.089	0.117	0.282	2.188	0.219	0.166	1	1	1	0.012	0.013	0.099	0.027	0.086
Before	0.941	0.008	0.01	0.17	0.18	0.027	0.049	0.155	0.017	0.155	0.034	0.514	0.514	0.117	35.351	5.805	22.166	0.212	0.105	0.257	0.802	0.031	1.24	0.02	0.94	0.716	0.039	0.101	0.04	0.012	0.001	0.004	0.035	0.088	0.033	0.088	0.131	0.049	0.37	0.049	0.144	1	1	1	0.008	0.011	0.062	0.013	0.035
Before	1.353	0.01	0.014	0.156	0.194	0.009	0.016	0.058	0.005	0.058	0.029	0.206	0.206	0.059	19.031	2.237	9.019	0.105	0.073	0.146	0.463	0.017	0.808	0.026	1.289	1.037	0.081	0.059	0.037	0.009	0.007	0.016	0.103	0.082	0.069	0.082	0.127	0.061	0.424	0.037	0.078	1.002	1	1	0.008	0.006	0.077	0.011	0.066
Before	3.141	0.014	0.009	0.119	0.485	0.058	0.017	0.275	0.007	0.275	0.054	0.388	0.388	0.084	29.632	4.511	17.541	0.157	0.097	0.236	0.779	0.036	1.008	0.027	0.913	0.721	0.031	0.073	0.062	0.011	0.288	0.014	0.08	0.097	0.034	0.097	0.22	0.024	0.158	0.017	0.197	1	1	1	0.011	0.008	0.062	0.023	0.056
Before	2.064	0.007	0.006	0.146	0.268	0.011	0.021	0.068	0.01	0.068	0.03	0.409	0.409	0.076	24.053	3.23	12.389	0.136	0.05	0.115	0.418	0.046	1.009	0.029	0.853	0.693	0.002	0.052	0.057	0.009	0.031	0.009	0.111	0.088	0.015	0.088	0.133	0.035	0.311	0.026	0.136	1	1	1	0.006	0.016	0.047	0.024	0.047
Before	0.746	0.007	0.01	0.064	0.419	0.028	0.012	0.098	0.011	0.098	0.037	0.39	0.39	0.088	32.125	4.746	18.56	0.171	0.048	0.156	0.495	0.032	0.601	0.022	0.568	0.473	0.018	0.078	0.031	0.019	0.007	0.016	0.115	0.08	0.029	0.08	0.149	0.021	0.175	0.016	0.136	1	1	1	0.004	0.026	0.039	0.011	0.047
Before	1.663	0.007	0.014	0.182	0.201	0.027	0.005	0.068	0.008	0.068	0.038	0.438	0.438	0.12	23.584	3.057	11.921	0.121	0.087	0.207	0.669	0.039	1.067	0.027	1.246	0.993	0.036	0.045	0.094	0.004	0.018	0.017	0.096	0.056	0.029	0.056	0.155	0.014	0.118	0.014	0.089	1	1	1	0.005	0.017	0.044	0.016	0.039
After	2.891	0.021	0.005	0.23	0.217	0.049	0.015	0.115	0.003	0.115	0.037	0.475	0.475	0.09	26.889	3.665	14.401	0.162	0.079	0.218	0.746	0.071	0.591	0.047	1.023	0.924	0.013	0.077	0.127	0.012	0.018	0.016	0.126	0.051	0.021	0.051	0.165	0.025	0.23	0.034	0.091	1	1	1	0.007	0.025	0.026	0.006	0.033
After	1.732	0.018	0.023	0.056	0.297	0.024	0.086	0.066	0.007	0.066	0.052	0.241	0.241	0.063	27.412	3.582	14.115	0.152	0.053	0.184	0.629	0.031	0.873	0.01	0.555	0.496	0.02	0.068	0.039	0.002	0.054	0.022	0.11	0.06	0.012	0.06	0.103	0.266	1.981	0.196	0.039	1	1	1	0.012	0.01	0.041	0.008	0.034
After	1.684	0.021	0.018	0.335	0.266	0.028	0.01	0.101	0.005	0.101	0.043	0.511	0.511	0.123	25.998	3.459	13.865	0.156	0.089	0.212	0.673	0.056	0.974	0.044	1.143	0.948	0.017	0.073	0.141	0.014	0.108	0.022	0.143	0.109	0.028	0.115	0.158	0.029	0.223	0.016	0.122	1	1	1	0.005	0.014	0.064	0.016	0.063
After	1.042	0.006	0.015	0.152	0.55	0.035	0.01	0.083	0.008	0.083	0.056	0.375	0.375	0.107	22.392	2.809	10.747	0.122	0.074	0.179	0.587	0.032	0.369	0.032	1.23	0.902	0.015	0.038	0.087	0.018	0.056	0.022	0.109	0.374	0.024	0.374	0.172	0.036	0.254	0.02	0.095	1	1	1	0.005	0.015	0.03	0.008	0.029
After	1.461	0.012	0.02	0.177	0.448	0.033	0.099	0.111	0.004	0.111	0.04	0.39	0.39	0.066	24.463	3.343	13.115	0.136	0.058	0.145	0.54	0.052	1.489	0.03	1.149	0.896	0.023	0.104	0.097	0.057	0.013	0.02	0.089	0.686	0.031	0.686	0.147	0.242	1.484	0.18	0.12	1	1	1	0.006	0.02	0.055	0.018	0.063
After	1.427	0.017	0.012	0.267	0.014	0.017	0.046	0.123	0.011	0.123	0.043	0.671	0.671	0.146	39.786	6.477	24.732	0.283	0.109	0.393	1.249	0.07	1.252	0.046	1.337	1.14	0.039	0.091	0.093	0.017	0.008	0.028	0.134	0.114	0.032	0.114	0.176	0.089	0.539	0.053	0.142	1	1	1	0.005	0.022	0.068	0.01	0.061
After	1.397	0.008	0.01	0.156	0.02	0.003	0.016	0.112	0.014	0.112	0.025	0.379	0.379	0.086	23.164	2.633	10.157	0.126	0.115	0.371	1.149	0.039	0.467	0.026	1.756	1.441	0.064	0.065	0.062	0.011	0.005	0.019	0.136	0.059	0.069	0.059	0.2	0.044	0.274	0.038	0.118	1	1	1	0.012	0.012	0.055	0.016	0.039
After	1.917	0.014	0.015	0.059	0.01	0.021	0.009	0.077	0.003	0.077	0.043	0.232	0.232	0.056	26.892	3.525	13.144	0.149	0.051	0.163	0.564	0.042	0.803	0.013	1.178	0.84	0.017	0.026	0.068	0.009	0.155	0.015	0.127	0.054	0.024	0.054	0.159	0.032	0.209	0.017	0.061	1	1	1	0.011	0.008	0.061	0.018	0.068
After	1.961	0.011	0.005	0.24	0.017	0.033	0.027	0.1	0.005	0.1	0.021	0.521	0.521	0.136	31.397	4.696	18.519	0.195	0.071	0.148	0.469	0.083	0.587	0.047	1.165	0.976	0.014	0.083	0.127	0.019	0.028	0.014	0.074	0.078	0.022	0.078	0.196	0.072	0.564	0.042	0.194	1	1	1	0.005	0.014	0.062	0.014	0.041
After	0.634	0	0.022	0.049	0.026	0.008	0.01	0.065	0.003	0.065	0.033	0.346	0.346	0.082	25.453	3.279	12.952	0.107	0.054	0.153	0.494	0.037	0.925	0.019	0.544	0.441	0.014	0.029	0.047	0.008	0.002	0.027	0.136	0.074	0.01	0.074	0.13	0.017	0.141	0.011	0.084	1	1	1	0.004	0.006	0.047	0.015	0.029
After	2.054	0.013	0.016	0.183	0.019	0.022	0.013	0.066	0.008	0.066	0.04	0.577	0.577	0.151	31.998	4.649	18.218	0.194	0.097	0.171	0.74	0.063	0.724	0.04	1.773	1.272	0.049	0.065	0.142	0.016	0.013	0.021	0.091	0.128	0.03	0.128	0.187	0.031	0.163	0.018	0.145	1	1	1	0.011	0.009	0.074	0.02	0.044
[truncated: 55 more columns]
